# Supplementary material for: DeCOOC Deconvoluted Hi‐C Map Characterizes the Chromatin Architecture of Cells in Physiologically Distinctive Tissues
Source: Adv Sci (Weinh). 2023 Jul 28;10(27):2301058. doi: 10.1002/advs.202301058 (PMC10520690; doi:10.1002/advs.202301058)
Supplement: Supplementary file 2 — Supplemental Table 1 [file ADVS-10-2301058-s002.xlsx]

## Sheet: Sheet1
Supplementary Table 1. Performance of deCOOC trained with random combinations of two chromosomes.
Two autosomes	RMSE Median[IQR]	CCC Median[IQR]
chr10_chr1	0.0062 [0.0033, 0.0112]	0.9994 [0.9978, 0.9999]
chr10_chr2	0.0056 [0.0026, 0.0113]	0.9995 [0.998, 0.9999]
chr10_chr3	0.0055 [0.003, 0.0105]	0.9995 [0.9981, 0.9999]
chr10_chr4	0.0055 [0.003, 0.0105]	0.9995 [0.998, 0.9999]
chr10_chr5	0.0063 [0.0031, 0.0108]	0.9995 [0.9979, 0.9999]
chr10_chr6	0.006 [0.0035, 0.0113]	0.9994 [0.9977, 0.9998]
chr10_chr7	0.0056 [0.0028, 0.0106]	0.9995 [0.9979, 0.9999]
chr10_chr8	0.0062 [0.0031, 0.0116]	0.9994 [0.9976, 0.9999]
chr10_chr9	0.0057 [0.0029, 0.0115]	0.9995 [0.9978, 0.9999]
chr11_chr1	0.0067 [0.0032, 0.0115]	0.9993 [0.9976, 0.9999]
chr11_chr10	0.0055 [0.0028, 0.0102]	0.9995 [0.9983, 0.9999]
chr11_chr2	0.006 [0.0028, 0.0108]	0.9995 [0.9978, 0.9999]
chr11_chr3	0.006 [0.0028, 0.0113]	0.9995 [0.9978, 0.9999]
chr11_chr4	0.0054 [0.0026, 0.01]	0.9996 [0.9982, 0.9999]
chr11_chr5	0.0057 [0.0027, 0.0104]	0.9995 [0.998, 0.9999]
chr11_chr6	0.0056 [0.0029, 0.0108]	0.9995 [0.998, 0.9999]
chr11_chr7	0.006 [0.0028, 0.0102]	0.9995 [0.9982, 0.9999]
chr11_chr8	0.0059 [0.0033, 0.0102]	0.9995 [0.9981, 0.9999]
chr11_chr9	0.0056 [0.0029, 0.0103]	0.9995 [0.9982, 0.9999]
chr12_chr1	0.0058 [0.0032, 0.0108]	0.9995 [0.998, 0.9999]
chr12_chr10	0.006 [0.0029, 0.0108]	0.9995 [0.9978, 0.9999]
chr12_chr11	0.0061 [0.003, 0.0106]	0.9994 [0.9978, 0.9999]
chr12_chr2	0.0062 [0.003, 0.011]	0.9994 [0.998, 0.9999]
chr12_chr3	0.0063 [0.003, 0.0115]	0.9995 [0.9977, 0.9999]
chr12_chr4	0.0057 [0.003, 0.0108]	0.9995 [0.9982, 0.9999]
chr12_chr5	0.0061 [0.0032, 0.0106]	0.9994 [0.9977, 0.9999]
chr12_chr6	0.0061 [0.0028, 0.0109]	0.9994 [0.9979, 0.9999]
chr12_chr7	0.0063 [0.0028, 0.0104]	0.9994 [0.9981, 0.9999]
chr12_chr8	0.0063 [0.0029, 0.0117]	0.9994 [0.9976, 0.9999]
chr12_chr9	0.0065 [0.0033, 0.0111]	0.9994 [0.9978, 0.9999]
chr13_chr1	0.0068 [0.0036, 0.0124]	0.9993 [0.997, 0.9998]
chr13_chr10	0.0064 [0.0031, 0.0122]	0.9994 [0.9974, 0.9999]
chr13_chr11	0.0058 [0.003, 0.011]	0.9995 [0.9978, 0.9999]
chr13_chr12	0.006 [0.0032, 0.012]	0.9995 [0.9976, 0.9998]
chr13_chr2	0.0064 [0.0032, 0.012]	0.9994 [0.9973, 0.9999]
chr13_chr3	0.0065 [0.0033, 0.0117]	0.9993 [0.9977, 0.9998]
chr13_chr4	0.006 [0.003, 0.0115]	0.9994 [0.9978, 0.9999]
chr13_chr5	0.0065 [0.0032, 0.0119]	0.9994 [0.9972, 0.9999]
chr13_chr6	0.0064 [0.003, 0.0118]	0.9993 [0.9976, 0.9999]
chr13_chr7	0.007 [0.0032, 0.0113]	0.9993 [0.9974, 0.9998]
chr13_chr8	0.007 [0.0033, 0.0118]	0.9993 [0.997, 0.9999]
chr13_chr9	0.0058 [0.003, 0.0111]	0.9994 [0.9976, 0.9999]
chr14_chr1	0.0062 [0.0031, 0.0112]	0.9994 [0.9976, 0.9999]
chr14_chr10	0.0062 [0.0032, 0.0114]	0.9995 [0.9974, 0.9999]
chr14_chr11	0.0058 [0.0028, 0.0108]	0.9994 [0.998, 0.9999]
chr14_chr12	0.0065 [0.0034, 0.0122]	0.9993 [0.9974, 0.9999]
chr14_chr13	0.0073 [0.0034, 0.012]	0.9994 [0.9972, 0.9999]
chr14_chr2	0.0065 [0.0028, 0.0122]	0.9994 [0.9975, 0.9999]
chr14_chr3	0.0068 [0.0041, 0.0121]	0.9993 [0.9976, 0.9998]
chr14_chr4	0.0063 [0.0034, 0.0114]	0.9995 [0.9977, 0.9998]
chr14_chr5	0.0063 [0.0034, 0.0117]	0.9994 [0.9978, 0.9999]
chr14_chr6	0.0068 [0.0038, 0.0123]	0.9993 [0.9974, 0.9998]
chr14_chr7	0.0067 [0.0034, 0.0122]	0.9993 [0.9974, 0.9998]
chr14_chr8	0.0066 [0.0035, 0.0124]	0.9992 [0.9972, 0.9998]
chr14_chr9	0.0062 [0.0028, 0.0122]	0.9994 [0.9974, 0.9999]
chr15_chr1	0.006 [0.0028, 0.0113]	0.9995 [0.9979, 0.9999]
chr15_chr10	0.0057 [0.003, 0.0106]	0.9995 [0.9978, 0.9999]
chr15_chr11	0.0058 [0.0028, 0.0106]	0.9994 [0.9983, 0.9999]
chr15_chr12	0.0063 [0.0032, 0.0119]	0.9994 [0.9977, 0.9999]
chr15_chr13	0.0059 [0.0026, 0.0114]	0.9995 [0.9976, 0.9999]
chr15_chr14	0.0066 [0.0032, 0.0126]	0.9994 [0.997, 0.9999]
chr15_chr2	0.006 [0.003, 0.0117]	0.9995 [0.9977, 0.9999]
chr15_chr3	0.0064 [0.0029, 0.0116]	0.9994 [0.9975, 0.9999]
chr15_chr4	0.0066 [0.0027, 0.0111]	0.9994 [0.9977, 0.9999]
chr15_chr5	0.0064 [0.0028, 0.0112]	0.9995 [0.9978, 0.9999]
chr15_chr6	0.0062 [0.0027, 0.0113]	0.9995 [0.9978, 0.9999]
chr15_chr7	0.0063 [0.003, 0.0112]	0.9995 [0.9976, 0.9999]
chr15_chr8	0.0067 [0.003, 0.0113]	0.9995 [0.9974, 0.9999]
chr15_chr9	0.006 [0.003, 0.0111]	0.9994 [0.9978, 0.9999]
chr16_chr1	0.0058 [0.0031, 0.0111]	0.9994 [0.9979, 0.9999]
chr16_chr10	0.0057 [0.0027, 0.0108]	0.9996 [0.9977, 0.9999]
chr16_chr11	0.0078 [0.0044, 0.0128]	0.9991 [0.997, 0.9998]
chr16_chr12	0.0062 [0.0033, 0.0112]	0.9994 [0.9978, 0.9998]
chr16_chr13	0.0068 [0.0034, 0.012]	0.9994 [0.9976, 0.9998]
chr16_chr14	0.0065 [0.0031, 0.0124]	0.9993 [0.9976, 0.9999]
chr16_chr15	0.006 [0.0026, 0.0104]	0.9995 [0.9981, 0.9999]
chr16_chr2	0.0067 [0.0031, 0.0114]	0.9993 [0.9978, 0.9999]
chr16_chr3	0.0067 [0.0035, 0.0114]	0.9993 [0.9978, 0.9998]
chr16_chr4	0.0055 [0.0028, 0.0108]	0.9995 [0.9982, 0.9999]
chr16_chr5	0.0063 [0.0028, 0.0112]	0.9994 [0.9979, 0.9999]
chr16_chr6	0.006 [0.0032, 0.0114]	0.9994 [0.9978, 0.9999]
chr16_chr7	0.0059 [0.0034, 0.0115]	0.9994 [0.998, 0.9998]
chr16_chr8	0.0068 [0.003, 0.0117]	0.9993 [0.9974, 0.9999]
chr16_chr9	0.0063 [0.0027, 0.0111]	0.9994 [0.9978, 0.9999]
chr17_chr1	0.0062 [0.0032, 0.0114]	0.9994 [0.9976, 0.9999]
chr17_chr10	0.0063 [0.0033, 0.0112]	0.9994 [0.9977, 0.9999]
chr17_chr11	0.0059 [0.0029, 0.0112]	0.9994 [0.9978, 0.9999]
chr17_chr12	0.0064 [0.0028, 0.0116]	0.9994 [0.9977, 0.9999]
chr17_chr13	0.0059 [0.003, 0.0118]	0.9995 [0.9976, 0.9999]
chr17_chr14	0.0067 [0.003, 0.0122]	0.9993 [0.9972, 0.9999]
chr17_chr15	0.0065 [0.0031, 0.0116]	0.9994 [0.9974, 0.9999]
chr17_chr16	0.0067 [0.0038, 0.0116]	0.9993 [0.9976, 0.9998]
chr17_chr2	0.0056 [0.0027, 0.0106]	0.9995 [0.998, 0.9999]
chr17_chr3	0.0066 [0.0034, 0.0122]	0.9993 [0.9976, 0.9999]
chr17_chr4	0.0059 [0.0029, 0.0116]	0.9994 [0.9976, 0.9999]
chr17_chr5	0.0063 [0.0034, 0.0106]	0.9994 [0.9978, 0.9998]
chr17_chr6	0.0061 [0.0031, 0.0108]	0.9995 [0.9978, 0.9999]
chr17_chr7	0.0067 [0.0032, 0.0123]	0.9993 [0.9972, 0.9999]
chr17_chr8	0.0064 [0.0033, 0.0113]	0.9993 [0.9976, 0.9998]
chr17_chr9	0.006 [0.0029, 0.0106]	0.9995 [0.9978, 0.9999]
chr18_chr1	0.0061 [0.003, 0.0102]	0.9995 [0.998, 0.9999]
chr18_chr10	0.0056 [0.0028, 0.0106]	0.9995 [0.9982, 0.9999]
chr18_chr11	0.006 [0.0029, 0.0107]	0.9995 [0.9982, 0.9999]
chr18_chr12	0.0057 [0.0029, 0.0106]	0.9996 [0.9981, 0.9999]
chr18_chr13	0.0061 [0.0031, 0.0114]	0.9994 [0.9977, 0.9999]
chr18_chr14	0.0064 [0.0032, 0.0113]	0.9994 [0.9976, 0.9999]
chr18_chr15	0.006 [0.003, 0.0109]	0.9995 [0.9976, 0.9999]
chr18_chr16	0.0058 [0.0028, 0.0108]	0.9995 [0.998, 0.9999]
chr18_chr17	0.0065 [0.0032, 0.012]	0.9994 [0.9975, 0.9999]
chr18_chr2	0.0069 [0.0032, 0.0122]	0.9994 [0.9975, 0.9999]
chr18_chr3	0.0062 [0.0032, 0.011]	0.9994 [0.9978, 0.9999]
chr18_chr4	0.0055 [0.0029, 0.0103]	0.9995 [0.9982, 0.9999]
chr18_chr5	0.0055 [0.0031, 0.01]	0.9995 [0.9982, 0.9999]
chr18_chr6	0.0059 [0.0033, 0.0104]	0.9994 [0.9981, 0.9999]
chr18_chr7	0.0057 [0.003, 0.0106]	0.9994 [0.998, 0.9999]
chr18_chr8	0.0064 [0.0035, 0.012]	0.9993 [0.9977, 0.9998]
chr18_chr9	0.0058 [0.0029, 0.0112]	0.9994 [0.998, 0.9999]
chr2_chr1	0.0066 [0.0032, 0.0116]	0.9994 [0.9976, 0.9999]
chr3_chr1	0.0064 [0.0034, 0.0117]	0.9994 [0.9974, 0.9999]
chr3_chr2	0.006 [0.0032, 0.0119]	0.9994 [0.9979, 0.9999]
chr4_chr1	0.0063 [0.0032, 0.0114]	0.9995 [0.9977, 0.9999]
chr4_chr2	0.0055 [0.0029, 0.0108]	0.9995 [0.9979, 0.9999]
chr4_chr3	0.0063 [0.0034, 0.0112]	0.9994 [0.998, 0.9999]
chr5_chr1	0.0062 [0.003, 0.0107]	0.9994 [0.998, 0.9999]
chr5_chr2	0.0057 [0.003, 0.0106]	0.9995 [0.9982, 0.9999]
chr5_chr3	0.0061 [0.0028, 0.0114]	0.9994 [0.9979, 0.9999]
chr5_chr4	0.006 [0.0026, 0.01]	0.9994 [0.998, 0.9999]
chr6_chr1	0.0063 [0.0027, 0.011]	0.9994 [0.9979, 0.9999]
chr6_chr2	0.006 [0.0034, 0.0108]	0.9995 [0.9979, 0.9998]
chr6_chr3	0.0066 [0.0031, 0.0109]	0.9994 [0.9978, 0.9999]
chr6_chr4	0.0059 [0.0032, 0.0114]	0.9994 [0.9978, 0.9999]
chr6_chr5	0.0061 [0.0034, 0.0109]	0.9994 [0.998, 0.9998]
chr7_chr1	0.0066 [0.003, 0.0121]	0.9995 [0.9971, 0.9999]
chr7_chr2	0.0055 [0.0028, 0.0105]	0.9995 [0.998, 0.9999]
chr7_chr3	0.006 [0.0028, 0.0108]	0.9995 [0.9977, 0.9999]
chr7_chr4	0.0058 [0.003, 0.0109]	0.9995 [0.998, 0.9999]
chr7_chr5	0.0056 [0.0028, 0.0105]	0.9995 [0.998, 0.9999]
chr7_chr6	0.0056 [0.0031, 0.0106]	0.9995 [0.9978, 0.9999]
chr8_chr1	0.0063 [0.0029, 0.0118]	0.9995 [0.9974, 0.9999]
chr8_chr2	0.0062 [0.0035, 0.012]	0.9993 [0.9974, 0.9998]
chr8_chr3	0.0066 [0.0029, 0.0112]	0.9993 [0.9976, 0.9999]
chr8_chr4	0.0065 [0.0032, 0.011]	0.9994 [0.9976, 0.9999]
chr8_chr5	0.0061 [0.0032, 0.0123]	0.9994 [0.9976, 0.9998]
chr8_chr6	0.0064 [0.0028, 0.0114]	0.9994 [0.9975, 0.9999]
chr8_chr7	0.0058 [0.0031, 0.0115]	0.9994 [0.9978, 0.9999]
chr9_chr1	0.0058 [0.0029, 0.0112]	0.9995 [0.9978, 0.9999]
chr9_chr2	0.0057 [0.003, 0.0119]	0.9995 [0.9976, 0.9999]
chr9_chr3	0.0068 [0.0034, 0.0117]	0.9993 [0.9978, 0.9998]
chr9_chr4	0.0061 [0.0028, 0.0113]	0.9994 [0.9976, 0.9999]
chr9_chr5	0.0065 [0.0036, 0.0113]	0.9994 [0.9975, 0.9998]
chr9_chr6	0.0058 [0.0029, 0.011]	0.9995 [0.9976, 0.9999]
chr9_chr7	0.006 [0.0029, 0.0107]	0.9995 [0.9978, 0.9999]
chr9_chr8	0.0065 [0.003, 0.0112]	0.9994 [0.9975, 0.9999]
