# Supplementary material for: DeCOOC Deconvoluted Hi‐C Map Characterizes the Chromatin Architecture of Cells in Physiologically Distinctive Tissues
Source: Adv Sci (Weinh). 2023 Jul 28;10(27):2301058. doi: 10.1002/advs.202301058 (PMC10520690; doi:10.1002/advs.202301058)
Supplement: Supplementary file 3 — Supplemental Table 2 [file ADVS-10-2301058-s001.xlsx]

## Sheet: Suppl Table 4
Supplementary Table 4. Data formation for real pig adipose tissues.
Tissues	Replicate	Sample name	Source	Data summary of Hi-C											Data summary of RNA-seq
				Sequenced Read Pairs	Sequenced Read Pairs		Alignable (Normal+Chimeric Paired)		Unique Reads		Valid contacts		Intra chromosomal		Cleandata_bases (Gb)	Q20	Q30
					Alignable (Normal+Chimeric Paired)	Unalignable (Chimeric Ambiguous+Unmapped)	Unique Reads	PCR Duplicates	Valid contacts	Invalid contacts (Intra-fragment Reads+Low Mapping Quality (<30))	Intra chromosomal	Inter chromosomal	Intra Short Range (<20 kb)	Intra Long Range (>20 kb)
GOM	1	GOM-NC2	Submitted manuscript	506616813	424067066	82549747	361221163	61100294	282071555	79149608	182971553	99100002	59036023	123935307	11.6876	0.944413	0.871325
	2	GOM-NC3	Submitted manuscript	489441359	412230803	77210556	359133319	51303718	281613105	77520214	175280899	106332206	55210497	120070283	10.8522	0.936563	0.853879
	3	GOM-NC4	Zhang et. al.	600686315	505481346	95204969	440086311	63765832	341824215	98262096	214019549	127804666	73748003	140271365	12.366	0.961838	0.909043
	4	GOM-NC5	Submitted manuscript	572293244	493775676	78517568	415171965	76731560	324750716	90421249	216818525	107932191	65755436	151062855	10.514	0.941187	0.862852
	5	GOM-NC6	Submitted manuscript	617115109	524933322	92181787	455070431	68159578	355371104	99699327	218823046	136548058	73286578	145536240	12.7246	0.978536	0.943742
	6	GOM-NC7	Submitted manuscript	593463920	499883812	93580108	407885256	88991830	315436609	92448647	188302990	127133619	68334494	119968326	12.505	0.945056	0.875635
	7	GOM-NC8	Submitted manuscript	629824744	540072904	89751840	437998461	92963165	342690156	95308305	224692925	117997231	73288617	151404133	11.0814	0.939186	0.859956
	8	GOM-NC9	Submitted manuscript	742084623	636874128	105210495	505324500	128851009	387822602	117501898	252404227	135418375	87361683	165042376	10.728	0.939583	0.862124
	9	GOM-NC10	Submitted manuscript	761102144	656192307	104909837	509386153	144175083	392346076	117040077	252686911	139659165	88012323	164674434	11.3681	0.971706	0.925806
	10	GOM-NC11	Zhang et. al.	590935702	495232388	95703314	430780718	62258842	338984034	91796684	206250514	132733520	66341163	139909113	12.8989	0.977157	0.940769
ULB	1	ULB-NC1	Jin et. al.	614903276	516803458	98099818	401923486	112761663	306864940	95058546	191248615	115616325	66085604	125162753	12.3857	0.965931	0.913183
	2	ULB-NC2	Submitted manuscript	579491417	490736009	88755408	395019015	93703885	310419204	84599811	209561627	100857577	65927647	143633822	11.8953	0.974195	0.934588
	3	ULB-NC3	Jin et. al.	569145633	492866754	76278879	413535298	77237895	328510232	85025066	217360465	111149767	62395949	154964318	12.8515	0.96997	0.921618
	4	ULB-NC4	Zhang et. al.	554286378	459179497	95106881	376731053	80955768	296458718	80272335	205803111	90655607	66813755	138989200	12.9079	0.943461	0.866874
	5	ULB-NC5	Submitted manuscript	742242559	648266498	93976061	515807167	130131947	405547329	110259838	281000329	124547000	90497783	190502204	9.59444	0.938749	0.859608
	6	ULB-NC6	Jin et. al.	596335021	495318363	101016658	402383278	91253592	317077181	85306097	218762231	98314950	68827637	149934347	11.8801	0.976681	0.93733
	7	ULB-NC7	Submitted manuscript	576609666	482825252	93784413	390497023	90697645	310467091	80029932	218007429	92459662	70000525	148006744	10.5711	0.974591	0.93649
	8	ULB-NC8	Jin et. al.	694831448	600122305	94709143	457549234	137712332	357156308	100392926	234473825	122682483	72412847	162060724	12.5397	0.977539	0.941402
	9	ULB-NC9	Submitted manuscript	597318249	522308971	75009278	415137908	98574777	331797721	83340187	228615586	103182135	67874564	160740815	11.3507	0.945859	0.877952
	10	ULB-NC10	Jin et. al.	662927596	566413049	96514547	455054351	108202717	361153994	93900357	240525062	120628932	77108393	163416607	8.97358	0.978418	0.945658
	11	ULB-NC11	Jin et. al.	722765614	594678318	128087296	504444190	87587674	394981567	109462623	274290838	120690729	118203357	156086831	10.8807	0.974701	0.935486
	12	ULB-NC12	Submitted manuscript	746981502	622302596	124678906	520413396	99107462	413187281	107226115	287303718	125883563	104988318	182314765	13.4755	0.960538	0.906214
		Jin et. al.	Jin, L. et al. A pig BodyMap transcriptome reveals diverse tissue physiologies and evolutionary dynamics of transcription. Nature Communications 12, 1-17 (2021)
		Zhang et. al.	Zhang J, Liu P, He M, et al. Reorganization of 3D genome architecture across wild boar and Bama pig adipose tissues[J]. Journal of animal science and biotechnology, 2022, 13(1): 1-17.
